# Supplementary material for: ADAM-17 Activity and Its Relation to ACE2: Implications for Severe COVID-19
Source: Int J Mol Sci. 2024 May 29;25(11):5911. doi: 10.3390/ijms25115911 (PMC11172796; doi:10.3390/ijms25115911)
Supplement: Supplementary file 1 [file ijms-25-05911-s001.zip]

Archive with 1 entries (1 files):
- ijms-2990467-supplementary.pdf
